# Supplementary material for: The histone demthylase KDM3A protects the myocardium from ischemia/reperfusion injury via promotion of ETS1 expression
Source: Commun Biol. 2022 Mar 25;5:270. doi: 10.1038/s42003-022-03225-y (PMC8956629; doi:10.1038/s42003-022-03225-y)
Supplement: Supplementary file 4 — Supplementary Data 1 [file 42003_2022_3225_MOESM4_ESM.xlsx]

## Sheet: figure1
figure1a
KDM3A-WB
sham-1	0.938153		I/R-1	0.50427
sham-2	1.00045		I/R-2	0.492135
sham-3	1.02067		I/R-3	0.465169
sham-4	0.967951		I/R-4	0.519706
sham-5	0.992638		I/R-5	0.593764
sham-6	1.03941		I/R-6	0.585968
figure1b
KDM3A-PCR
sham-1	0.805533		I/R-1	0.505865
sham-2	1.00211		I/R-2	0.459241
sham-3	1.12913		I/R-3	0.465169
sham-4	1.06322		I/R-4	0.519706
sham-5	0.564408		I/R-5	0.593764
sham-6	0.524001		I/R-6	0.585968
figure1d																	11
KDM3A-WB
conrol-1	1.06469		H/R-1	0.418697
conrol-2	0.971644		H/R-2	0.422685
conrol-3	0.963669		H/R-3	0.41471
conrol-4	1.02992		H/R-4	0.434646
conrol-5	0.948031		H/R-5	0.52126
conrol-6	1.02205		H/R-6	0.507087
figure1e
KDM3A-PCR
conrol-1	0.874228		H/R-1	0.507149
conrol-2	0.97138		H/R-2	0.562368
conrol-3	0.856896		H/R-3	0.554148
conrol-4	1.06954		H/R-4	0.556876
conrol-5	1.12358		H/R-5	0.471094
conrol-6	1.10438		H/R-6	0.453895

## Sheet: figure2
figure2a
KDM3A-WB
AdGFP-1	0.938153		AdKDM3A-1	2.19774
AdGFP-2	1.07404		AdKDM3A-2	2.10366
AdGFP-3	0.987805		AdKDM3A-3	2.14547
AdGFP-4	0.953069		AdKDM3A-4	2.04693
AdGFP-5	1.0722		AdKDM3A-5	1.99278
AdGFP-6	0.974729		AdKDM3A-6	1.98195
figure2b
IA/LV
sham-1	2.1
sham-2	2.5
sham-3	3.1
sham-4	1.2
I/R-1	28.4
I/R-2	30.2
I/R-3	27.6
I/R-4	24.3
I/R+AdGFP-1	29.3
I/R+AdGFP-2	30.3
I/R+AdGFP-3	28.6
I/R+AdGFP-4	24.2
I/R+AdKDM3A-1	12
I/R+AdKDM3A-2	13.3
I/R+AdKDM3A-3	14.5
I/R+AdKDM3A-4	11.5
figure2c
LVEF
sham-1	93.18
sham-2	94.02
sham-3	92.07
sham-4	91
sham-5	89.8
I/R-1	75.57
I/R-2	71.54
I/R-3	71.3
I/R-4	71.21
I/R-5	70.2
I/R+AdGFP-1	72.09
I/R+AdGFP-2	71.81
I/R+AdGFP-3	75.51
I/R+AdGFP-4	70.1
I/R+AdGFP-5	69.8
I/R+AdKDM3A-1	80.48
I/R+AdKDM3A-2	82.52
I/R+AdKDM3A-3	81.01
I/R+AdKDM3A-4	83.1
I/R+AdKDM3A-5	82.2
figure2d
LVFS
sham-1	62.26
sham-2	58.33
sham-3	60.42
sham-4	64.3
sham-5	63.8
I/R-1	38.64
I/R-2	35.42
I/R-3	35.29
I/R-4	33.5
I/R-5	36.4
I/R+AdGFP-1	35.71
I/R+AdGFP-2	38.46
I/R+AdGFP-3	35.56
I/R+AdGFP-4	33.2
I/R+AdGFP-5	36.5
I/R+AdKDM3A-1	43.59
I/R+AdKDM3A-2	43.18
I/R+AdKDM3A-3	45.24
I/R+AdKDM3A-4	44.2
I/R+AdKDM3A-5	43.23
figure2e
LDH
sham-1	89
sham-2	98
sham-3	74
sham-4	89
sham-5	84
sham-6	99
I/R-1	190
I/R-2	175
I/R-3	162
I/R-4	195
I/R-5	175
I/R-6	196
I/R+AdGFP-1	182
I/R+AdGFP-2	210
I/R+AdGFP-3	200
I/R+AdGFP-4	174
I/R+AdGFP-5	189
I/R+AdGFP-6	166
I/R+AdKDM3A-1	130
I/R+AdKDM3A-2	147
I/R+AdKDM3A-3	157
I/R+AdKDM3A-4	141
I/R+AdKDM3A-5	119
I/R+AdKDM3A-6	133
figure2f
CK-MB
sham-1	170
sham-2	215
sham-3	189
sham-4	159
sham-5	215
sham-6	167
I/R-1	357
I/R-2	398
I/R-3	348
I/R-4	329
I/R-5	368
I/R-6	312
I/R+AdGFP-1	343
I/R+AdGFP-2	281
I/R+AdGFP-3	332
I/R+AdGFP-4	382
I/R+AdGFP-5	340
I/R+AdGFP-6	379
I/R+AdKDM3A-1	276
I/R+AdKDM3A-2	304
I/R+AdKDM3A-3	240
I/R+AdKDM3A-4	279
I/R+AdKDM3A-5	295
I/R+AdKDM3A-6	262

## Sheet: figure3
figure3b
apoptotic index
sham-1	3.5
sham-2	4.6
sham-3	5
sham-4	5.1
I/R-1	28.9
I/R-2	33.5
I/R-3	30.8
I/R-4	29.7
I/R+AdGFP-1	27.6
I/R+AdGFP-2	31.4
I/R+AdGFP-3	32.2
I/R+AdGFP-4	30.6
I/R+AdKDM3A-1	20.2
I/R+AdKDM3A-2	17.5
I/R+AdKDM3A-3	22.5
I/R+AdKDM3A-4	20.1
figure3d
ATP
sham-1	53.944
sham-2	53.586
sham-3	53.286
sham-4	53.597
sham-5	53.249
sham-6	53.612
I/R-1	22.373
I/R-2	22.843
I/R-3	22.051
I/R-4	21.794
I/R-5	21.57
I/R-6	22.344
I/R+AdGFP-1	24.066
I/R+AdGFP-2	23.936
I/R+AdGFP-3	23.459
I/R+AdGFP-4	23.685
I/R+AdGFP-5	24.813
I/R+AdGFP-6	24.934
I/R+AdKDM3A-1	35.448
I/R+AdKDM3A-2	34.808
I/R+AdKDM3A-3	35.144
I/R+AdKDM3A-4	35.795
I/R+AdKDM3A-5	35.133
I/R+AdKDM3A-6	35.852
figure3e
cyto cytochrome/GAPDH
sham-1	1.02355
sham-2	0.99843
sham-3	0.99843
sham-4	0.979592
I/R-1	2.42072
I/R-2	2.32967
I/R-3	2.32653
I/R-4	2.25118
I/R+AdGFP-1	2.35479
I/R+AdGFP-2	2.47096
I/R+AdGFP-3	2.35165
I/R+AdGFP-4	2.35793
I/R+AdKDM3A-1	1.72998
I/R+AdKDM3A-2	1.7708
I/R+AdKDM3A-3	1.73312
I/R+AdKDM3A-4	1.72371
Mito cytochrome/GAPDH
sham-1	0.985678
sham-2	0.950295
sham-3	1.04128
sham-4	1.02275
I/R-1	0.235889
I/R-2	0.198821
I/R-3	0.210615
I/R-4	0.210615
I/R+AdGFP-1	0.235889
I/R+AdGFP-2	0.181971
I/R+AdGFP-3	0.192081
I/R+AdGFP-4	0.195451
I/R+AdKDM3A-1	0.404381
I/R+AdKDM3A-2	0.429655
I/R+AdKDM3A-3	0.429655
I/R+AdKDM3A-4	0.454928
figure3f
Bax
sham-1	1.35196
sham-2	1.38548
sham-3	0.910615
sham-4	0.776536
sham-5	0.726257
sham-6	0.849162
I/R-1	3.77654
I/R-2	3.65363
I/R-3	3.71508
I/R-4	4.0838
I/R-5	4.06704
I/R-6	3.72067
I/R+AdGFP-1	3.64805
I/R+AdGFP-2	3.70391
I/R+AdGFP-3	3.65363
I/R+AdGFP-4	3.75978
I/R+AdGFP-5	4.3352
I/R+AdGFP-6	4.2514
I/R+AdKDM3A-1	2.17877
I/R+AdKDM3A-2	2.25698
I/R+AdKDM3A-3	2.40782
I/R+AdKDM3A-4	2.41341
I/R+AdKDM3A-5	1.84916
I/R+AdKDM3A-6	1.71508
cle-caspase-9
sham-1	0.86157
sham-2	0.929752
sham-3	0.588843
sham-4	1.54339
sham-5	0.650826
sham-6	1.42562
I/R-1	4.23967
I/R-2	4.29545
I/R-3	3.28512
I/R-4	3.50826
I/R-5	3.56405
I/R-6	3.33471
I/R+AdGFP-1	4.05372
I/R+AdGFP-2	4.35744
I/R+AdGFP-3	3.26033
I/R+AdGFP-4	3.59504
I/R+AdGFP-5	3.45248
I/R+AdGFP-6	3.26653
I/R+AdKDM3A-1	2.16322
I/R+AdKDM3A-2	2.35537
I/R+AdKDM3A-3	2.18802
I/R+AdKDM3A-4	2.30579
I/R+AdKDM3A-5	2.34917
I/R+AdKDM3A-6	2.44835
cle-caspase-3
sham-1	1.45276
sham-2	1.37008
sham-3	0.891732
sham-4	0.915354
sham-5	0.602362
sham-6	0.767717
I/R-1	3.8563
I/R-2	3.90354
I/R-3	3.25984
I/R-4	3.25394
I/R-5	3.64961
I/R-6	3.47835
I/R+AdGFP-1	3.87992
I/R+AdGFP-2	3.97441
I/R+AdGFP-3	2.94685
I/R+AdGFP-4	3.09449
I/R+AdGFP-5	3.76181
I/R+AdGFP-6	3.40157
I/R+AdKDM3A-1	2.49803
I/R+AdKDM3A-2	2.63386
I/R+AdKDM3A-3	2.11417
I/R+AdKDM3A-4	2.01378
I/R+AdKDM3A-5	2.06102
I/R+AdKDM3A-6	2.11417
Bcl-2
sham-1	0.905172
sham-2	0.952586
sham-3	1.06322
sham-4	1.08046
sham-5	0.972701
sham-6	1.02586
I/R-1	0.385057
I/R-2	0.362069
I/R-3	0.438218
I/R-4	0.399425
I/R-5	0.448276
I/R-6	0.393678
I/R+AdGFP-1	0.297414
I/R+AdGFP-2	0.297414
I/R+AdGFP-3	0.439655
I/R+AdGFP-4	0.432471
I/R+AdGFP-5	0.422414
I/R+AdGFP-6	0.385057
I/R+AdKDM3A-1	0.627874
I/R+AdKDM3A-2	0.581897
I/R+AdKDM3A-3	0.747126
I/R+AdKDM3A-4	0.725575
I/R+AdKDM3A-5	0.693966
I/R+AdKDM3A-6	0.741379
figure3g
MFI
sham-1	0.846597
sham-2	1.01592
sham-3	1.35455
sham-4	0.948188
sham-5	0.778869
sham-6	1.05655
I/R-1	4.57162
I/R-2	5.51981
I/R-3	4.74094
I/R-4	5.07958
I/R-5	4.99831
I/R-6	5.01185
I/R+AdGFP-1	3.86048
I/R+AdGFP-2	5.55367
I/R+AdGFP-3	4.53776
I/R+AdGFP-4	4.94412
I/R+AdGFP-5	5.12022
I/R+AdGFP-6	5.49611
I/R+AdKDM3A-1	3.69116
I/R+AdKDM3A-2	3.01388
I/R+AdKDM3A-3	3.25093
I/R+AdKDM3A-4	3.04775
I/R+AdKDM3A-5	3.72503
I/R+AdKDM3A-6	3.28479
figure3h
SOD
sham-1	78.39
sham-2	85.472
sham-3	93.712
sham-4	83.094
sham-5	97.86
sham-6	81.91
I/R-1	62.976
I/R-2	54.047
I/R-3	69.998
I/R-4	61.1
I/R-5	71.143
I/R-6	61.356
I/R+AdGFP-1	67.119
I/R+AdGFP-2	53.478
I/R+AdGFP-3	63.55
I/R+AdGFP-4	68.16
I/R+AdGFP-5	72.077
I/R+AdGFP-6	68.888
I/R+AdKDM3A-1	74.688
I/R+AdKDM3A-2	77.776
I/R+AdKDM3A-3	72.225
I/R+AdKDM3A-4	75.483
I/R+AdKDM3A-5	77.48
I/R+AdKDM3A-6	82.955
figure3i
MDA
sham-1	2.474
sham-2	2.2
sham-3	2.774
sham-4	2.652
sham-5	2.803
sham-6	2.271
I/R-1	4.172
I/R-2	4.581
I/R-3	4.741
I/R-4	4.331
I/R-5	4.542
I/R-6	4.512
I/R+AdGFP-1	4.832
I/R+AdGFP-2	4.603
I/R+AdGFP-3	4.236
I/R+AdGFP-4	4.47
I/R+AdGFP-5	5.193
I/R+AdGFP-6	4.758
I/R+AdKDM3A-1	3.457
I/R+AdKDM3A-2	3.869
I/R+AdKDM3A-3	3.183
I/R+AdKDM3A-4	3.506
I/R+AdKDM3A-5	3.665
I/R+AdKDM3A-6	3.293
figure3j
IL-6
sham-1	113
sham-2	90
sham-3	133
sham-4	82
sham-5	119
sham-6	146
I/R-1	212
I/R-2	243
I/R-3	203
I/R-4	233
I/R-5	257
I/R-6	223
I/R+AdGFP-1	262
I/R+AdGFP-2	203
I/R+AdGFP-3	222
I/R+AdGFP-4	248
I/R+AdGFP-5	191
I/R+AdGFP-6	172
I/R+AdKDM3A-1	160
I/R+AdKDM3A-2	177
I/R+AdKDM3A-3	154
I/R+AdKDM3A-4	172
I/R+AdKDM3A-5	203
I/R+AdKDM3A-6	180
figure3K
TNF-a
sham-1	251
sham-2	304
sham-3	233
sham-4	268
sham-5	305
sham-6	226
I/R-1	538
I/R-2	633
I/R-3	543
I/R-4	588
I/R-5	527
I/R-6	639
I/R+AdGFP-1	548
I/R+AdGFP-2	694
I/R+AdGFP-3	599
I/R+AdGFP-4	648
I/R+AdGFP-5	619
I/R+AdGFP-6	534
I/R+AdKDM3A-1	467
I/R+AdKDM3A-2	398
I/R+AdKDM3A-3	441
I/R+AdKDM3A-4	506
I/R+AdKDM3A-5	477
I/R+AdKDM3A-6	431

## Sheet: figure4
Figure4-b
IA/LV
sham+KDM3A+/+-1	3.3
sham+KDM3A+/+-2	2.1
sham+KDM3A+/+-3	3.12
sham+KDM3A+/+-4	4.1
sham+KDM3A-/--1	3.4
sham+KDM3A-/--2	2.9
sham+KDM3A-/--3	3.1
sham+KDM3A-/--4	2.5
I/R+KDM3A+/+-1	29.21
I/R+KDM3A+/+-2	30.12
I/R+KDM3A+/+-3	27.88
I/R+KDM3A+/+-4	29.14
I/R+KDM3A-/--1	43.1
I/R+KDM3A-/--2	39.87
I/R+KDM3A-/--3	43.23
I/R+KDM3A-/--4	43.12
Figure4-c
LVEF
sham+KDM3A+/+-1	87.12
sham+KDM3A+/+-2	94.36
sham+KDM3A+/+-3	89.23
sham+KDM3A+/+-4	91.2
sham+KDM3A+/+-5	88.45
sham+KDM3A-/--1	92.07
sham+KDM3A-/--2	89.67
sham+KDM3A-/--3	91.85
sham+KDM3A-/--4	90.45
sham+KDM3A-/--5	91.4
I/R+KDM3A+/+-1	71.3
I/R+KDM3A+/+-2	72.09
I/R+KDM3A+/+-3	71.54
I/R+KDM3A+/+-4	68.97
I/R+KDM3A+/+-5	74.6
I/R+KDM3A-/--1	55.58
I/R+KDM3A-/--2	52.07
I/R+KDM3A-/--3	54.71
I/R+KDM3A-/--4	61.2
I/R+KDM3A-/--5	61.3
Figure4-d
LVFS
sham+KDM3A+/+-1	51.39
sham+KDM3A+/+-2	62.79
sham+KDM3A+/+-3	53.85
sham+KDM3A+/+-4	54.2
sham+KDM3A+/+-5	57.4
sham+KDM3A-/--1	58.33
sham+KDM3A-/--2	54.35
sham+KDM3A-/--3	58
sham+KDM3A-/--4	57.87
sham+KDM3A-/--5	58.42
I/R+KDM3A+/+-1	35.29
I/R+KDM3A+/+-2	35.71
I/R+KDM3A+/+-3	35.42
I/R+KDM3A+/+-4	32.21
I/R+KDM3A+/+-5	33.41
I/R+KDM3A-/--1	25
I/R+KDM3A-/--2	23.17
I/R+KDM3A-/--3	24.69
I/R+KDM3A-/--4	23.12
I/R+KDM3A-/--5	22.24
Figure4-d
LVFS
sham+KDM3A+/+-1	51.39
sham+KDM3A+/+-2	62.79
sham+KDM3A+/+-3	53.85
sham+KDM3A+/+-4	54.2
sham+KDM3A+/+-5	57.4
sham+KDM3A-/--1	58.33
sham+KDM3A-/--2	54.35
sham+KDM3A-/--3	58
sham+KDM3A-/--4	57.87
sham+KDM3A-/--5	58.42
I/R+KDM3A+/+-1	35.29
I/R+KDM3A+/+-2	35.71
I/R+KDM3A+/+-3	35.42
I/R+KDM3A+/+-4	32.21
I/R+KDM3A+/+-5	33.41
I/R+KDM3A-/--1	25
I/R+KDM3A-/--2	23.17
I/R+KDM3A-/--3	24.69
I/R+KDM3A-/--4	23.12
I/R+KDM3A-/--5	22.24
Figure4-e
LDH
sham+KDM3A+/+-1	83
sham+KDM3A+/+-2	54
sham+KDM3A+/+-3	73
sham+KDM3A+/+-4	63
sham+KDM3A+/+-5	66
sham+KDM3A+/+-6	77
sham+KDM3A-/--1	80
sham+KDM3A-/--2	91
sham+KDM3A-/--3	45
sham+KDM3A-/--4	53
sham+KDM3A-/--5	59
sham+KDM3A-/--6	52
I/R+KDM3A+/+-1	162
I/R+KDM3A+/+-2	161
I/R+KDM3A+/+-3	187
I/R+KDM3A+/+-4	146
I/R+KDM3A+/+-5	124
I/R+KDM3A+/+-6	135
I/R+KDM3A-/--1	247
I/R+KDM3A-/--2	210
I/R+KDM3A-/--3	232
I/R+KDM3A-/--4	228
I/R+KDM3A-/--5	220
I/R+KDM3A-/--6	233
Figure4-e
CK-MB
sham+KDM3A+/+-1	189.49
sham+KDM3A+/+-2	158.84
sham+KDM3A+/+-3	200.64
sham+KDM3A+/+-4	242.44
sham+KDM3A+/+-5	117.04
sham+KDM3A+/+-6	111.47
sham+KDM3A-/--1	144.91
sham+KDM3A-/--2	295.39
sham+KDM3A-/--3	111.47
sham+KDM3A-/--4	203.43
sham+KDM3A-/--5	97.53
sham+KDM3A-/--6	167.2
I/R+KDM3A+/+-1	256.37
I/R+KDM3A+/+-2	253.59
I/R+KDM3A+/+-3	261.95
I/R+KDM3A+/+-4	242.44
I/R+KDM3A+/+-5	390.13
I/R+KDM3A+/+-6	314.89
I/R+KDM3A-/--1	468.16
I/R+KDM3A-/--2	457.01
I/R+KDM3A-/--3	496.03
I/R+KDM3A-/--4	593.56
I/R+KDM3A-/--5	540.61
I/R+KDM3A-/--6	593.56

## Sheet: figure5
Figure5-b
apoptotic index
sham+KDM3A+/+-1	2.5
sham+KDM3A+/+-2	3.4
sham+KDM3A+/+-3	4.7
sham+KDM3A+/+-4	4.3
sham+KDM3A-/--1	3.7
sham+KDM3A-/--2	2.1
sham+KDM3A-/--3	4
sham+KDM3A-/--4	3.6
I/R+KDM3A+/+-1	28.9
I/R+KDM3A+/+-2	30
I/R+KDM3A+/+-3	33.8
I/R+KDM3A+/+-4	31.2
I/R+KDM3A-/--1	44
I/R+KDM3A-/--2	45.3
I/R+KDM3A-/--3	41.6
I/R+KDM3A-/--4	43.3
Figure5-d
ATP
sham+KDM3A+/+-1	101.139
sham+KDM3A+/+-2	84.649
sham+KDM3A+/+-3	111.383
sham+KDM3A+/+-4	85.699
sham+KDM3A+/+-5	98.57
sham+KDM3A-/--1	107.966
sham+KDM3A-/--2	125.302
sham+KDM3A-/--3	88.442
sham+KDM3A-/--4	83.597
sham+KDM3A-/--5	95.801
I/R+KDM3A+/+-1	58.908
I/R+KDM3A+/+-2	72.24
I/R+KDM3A+/+-3	41.93
I/R+KDM3A+/+-4	55.06
I/R+KDM3A+/+-5	54.462
I/R+KDM3A-/--1	47.769
I/R+KDM3A-/--2	33.966
I/R+KDM3A-/--3	14.457
I/R+KDM3A-/--4	22.51
I/R+KDM3A-/--5	29.182
Figure5-e
cyto cytochrome/GAPDH
sham+KDM3A+/+-1	0.827586
sham+KDM3A+/+-2	0.853448
sham+KDM3A+/+-3	1.03448
sham+KDM3A+/+-4	1.2069
sham+KDM3A+/+-5	1.10345
sham+KDM3A+/+-6	0.982759
sham+KDM3A-/--1	0.862069
sham+KDM3A-/--2	0.793103
sham+KDM3A-/--3	1.30172
sham+KDM3A-/--4	1.31035
sham+KDM3A-/--5	1.07759
sham+KDM3A-/--6	0.922414
I/R+KDM3A+/+-1	3.4569
I/R+KDM3A+/+-2	3.34483
I/R+KDM3A+/+-3	2.99138
I/R+KDM3A+/+-4	2.90517
I/R+KDM3A+/+-5	3.09483
I/R+KDM3A+/+-6	2.98276
I/R+KDM3A-/--1	5.15517
I/R+KDM3A-/--2	5.06034
I/R+KDM3A-/--3	5.7931
I/R+KDM3A-/--4	5.88793
I/R+KDM3A-/--5	5.9569
I/R+KDM3A-/--6	5.74138
Mito cytochrome/GAPDH
sham+KDM3A+/+-1	0.931057
sham+KDM3A+/+-2	0.975706
sham+KDM3A+/+-3	1.01904
sham+KDM3A+/+-4	1.0742
sham+KDM3A-/--1	0.973079
sham+KDM3A-/--2	0.94025
sham+KDM3A-/--3	0.959947
sham+KDM3A-/--4	1.00328
I/R+KDM3A+/+-1	0.441234
I/R+KDM3A+/+-2	0.442548
I/R+KDM3A+/+-3	0.411031
I/R+KDM3A+/+-4	0.38608
I/R+KDM3A-/--1	0.168089
I/R+KDM3A-/--2	0.187787
I/R+KDM3A-/--3	0.156271
I/R+KDM3A-/--4	0.151018
Figure5-f
Bax
sham+KDM3A+/+-1	0.653137
sham+KDM3A+/+-2	0.749077
sham+KDM3A+/+-3	1.31365
sham+KDM3A+/+-4	1.28413
sham+KDM3A-/--1	0.896679
sham+KDM3A-/--2	0.830258
sham+KDM3A-/--3	1.21033
sham+KDM3A-/--4	1.14391
I/R+KDM3A+/+-1	2.14391
I/R+KDM3A+/+-2	2.23247
I/R+KDM3A+/+-3	3.02214
I/R+KDM3A+/+-4	2.92989
I/R+KDM3A-/--1	3.1476
I/R+KDM3A-/--2	3.20295
I/R+KDM3A-/--3	3.94834
I/R+KDM3A-/--4	3.90775
cle-caspase-9
sham+KDM3A+/+-1	0.773015
sham+KDM3A+/+-2	1.05411
sham+KDM3A+/+-3	1.27899
sham+KDM3A+/+-4	0.955727
sham+KDM3A-/--1	0.955727
sham+KDM3A-/--2	0.969782
sham+KDM3A-/--3	1.36332
sham+KDM3A-/--4	1.65847
I/R+KDM3A+/+-1	3.93535
I/R+KDM3A+/+-2	4.0759
I/R+KDM3A+/+-3	5.66409
I/R+KDM3A+/+-4	5.52354
I/R+KDM3A-/--1	7.13985
I/R+KDM3A-/--2	7.29445
I/R+KDM3A-/--3	8.51722
I/R+KDM3A-/--4	8.44694
cle-caspase-3
sham+KDM3A+/+-1	1.32156
sham+KDM3A+/+-2	1.35687
sham+KDM3A+/+-3	0.655738
sham+KDM3A+/+-4	0.665826
sham+KDM3A-/--1	1.13997
sham+KDM3A-/--2	1.39218
sham+KDM3A-/--3	0.716267
sham+KDM3A-/--4	0.675914
I/R+KDM3A+/+-1	2.41614
I/R+KDM3A+/+-2	2.47163
I/R+KDM3A+/+-3	2.46154
I/R+KDM3A+/+-4	2.43632
I/R+KDM3A-/--1	3.31904
I/R+KDM3A-/--2	3.30895
I/R+KDM3A-/--3	4.01009
I/R+KDM3A-/--4	3.89912
Bcl-2
sham+KDM3A+/+-1	1.02861
sham+KDM3A+/+-2	1.03393
sham+KDM3A+/+-3	0.946108
sham+KDM3A+/+-4	0.991351
sham+KDM3A-/--1	1.06853
sham+KDM3A-/--2	1.0153
sham+KDM3A-/--3	0.938124
sham+KDM3A-/--4	0.938124
I/R+KDM3A+/+-1	0.624085
I/R+KDM3A+/+-2	0.581504
I/R+KDM3A+/+-3	0.597472
I/R+KDM3A+/+-4	0.584165
I/R+KDM3A-/--1	0.299401
I/R+KDM3A-/--2	0.337991
I/R+KDM3A-/--3	0.23686
I/R+KDM3A-/--4	0.21823
Figure5-g
MFI
sham+KDM3A+/+-1	1.40977
sham+KDM3A+/+-2	0.648496
sham+KDM3A+/+-3	0.930451
sham+KDM3A+/+-4	1.12782
sham+KDM3A+/+-5	1.00376
sham+KDM3A+/+-6	0.879699
sham+KDM3A-/--1	1.12782
sham+KDM3A-/--2	0.592105
sham+KDM3A-/--3	1.29699
sham+KDM3A-/--4	0.704887
sham+KDM3A-/--5	0.930451
sham+KDM3A-/--6	0.840225
I/R+KDM3A+/+-1	4.76504
I/R+KDM3A+/+-2	4.62406
I/R+KDM3A+/+-3	4.79323
I/R+KDM3A+/+-4	4.42669
I/R+KDM3A+/+-5	4.35056
I/R+KDM3A+/+-6	4.22368
I/R+KDM3A-/--1	6.80075
I/R+KDM3A-/--2	6.14662
I/R+KDM3A-/--3	6.2312
I/R+KDM3A-/--4	5.44173
I/R+KDM3A-/--5	6.16635
I/R+KDM3A-/--6	6.60338
Figure5-h
SOD
sham+KDM3A+/+-1	85.103
sham+KDM3A+/+-2	80.048
sham+KDM3A+/+-3	85.518
sham+KDM3A+/+-4	85.413
sham+KDM3A+/+-5	91.997
sham+KDM3A+/+-6	84.364
sham+KDM3A-/--1	85.829
sham+KDM3A-/--2	84.551
sham+KDM3A-/--3	84.289
sham+KDM3A-/--4	90.751
sham+KDM3A-/--5	90.428
sham+KDM3A-/--6	83.106
I/R+KDM3A+/+-1	62.295
I/R+KDM3A+/+-2	67.518
I/R+KDM3A+/+-3	65.793
I/R+KDM3A+/+-4	69.268
I/R+KDM3A+/+-5	72.544
I/R+KDM3A+/+-6	74.295
I/R+KDM3A-/--1	59.569
I/R+KDM3A-/--2	52.464
I/R+KDM3A-/--3	58.118
I/R+KDM3A-/--4	57.813
I/R+KDM3A-/--5	52.598
I/R+KDM3A-/--6	56.656
Figure5-i
MDA
sham+KDM3A+/+-1	2.898
sham+KDM3A+/+-2	2.255
sham+KDM3A+/+-3	2.249
sham+KDM3A+/+-4	2.211
sham+KDM3A+/+-5	2.117
sham+KDM3A+/+-6	2.232
sham+KDM3A-/--1	2.532
sham+KDM3A-/--2	2.299
sham+KDM3A-/--3	2.549
sham+KDM3A-/--4	2.293
sham+KDM3A-/--5	2.078
sham+KDM3A-/--6	2.293
I/R+KDM3A+/+-1	4.389
I/R+KDM3A+/+-2	4.66
I/R+KDM3A+/+-3	4.66
I/R+KDM3A+/+-4	4.413
I/R+KDM3A+/+-5	4.089
I/R+KDM3A+/+-6	4.646
I/R+KDM3A-/--1	5.665
I/R+KDM3A-/--2	5.841
I/R+KDM3A-/--3	5.766
I/R+KDM3A-/--4	5.404
I/R+KDM3A-/--5	6.224
I/R+KDM3A-/--6	5.971
Figure5-J
IL-6
sham+KDM3A+/+-1	88
sham+KDM3A+/+-2	126
sham+KDM3A+/+-3	111
sham+KDM3A+/+-4	85
sham+KDM3A+/+-5	92
sham+KDM3A+/+-6	102
sham+KDM3A-/--1	104
sham+KDM3A-/--2	117
sham+KDM3A-/--3	117
sham+KDM3A-/--4	135
sham+KDM3A-/--5	112
sham+KDM3A-/--6	96
I/R+KDM3A+/+-1	217
I/R+KDM3A+/+-2	224
I/R+KDM3A+/+-3	193
I/R+KDM3A+/+-4	211
I/R+KDM3A+/+-5	223
I/R+KDM3A+/+-6	196
I/R+KDM3A-/--1	319
I/R+KDM3A-/--2	308
I/R+KDM3A-/--3	295
I/R+KDM3A-/--4	317
I/R+KDM3A-/--5	303
I/R+KDM3A-/--6	285
Figure5-K
TNF-a
sham+KDM3A+/+-1	251
sham+KDM3A+/+-2	299
sham+KDM3A+/+-3	230
sham+KDM3A+/+-4	253
sham+KDM3A+/+-5	261
sham+KDM3A+/+-6	226
sham+KDM3A-/--1	273
sham+KDM3A-/--2	246
sham+KDM3A-/--3	195
sham+KDM3A-/--4	280
sham+KDM3A-/--5	224
sham+KDM3A-/--6	283
I/R+KDM3A+/+-1	559
I/R+KDM3A+/+-2	473
I/R+KDM3A+/+-3	534
I/R+KDM3A+/+-4	516
I/R+KDM3A+/+-5	482
I/R+KDM3A+/+-6	500
I/R+KDM3A-/--1	636
I/R+KDM3A-/--2	732
I/R+KDM3A-/--3	685
I/R+KDM3A-/--4	735
I/R+KDM3A-/--5	758
I/R+KDM3A-/--6	690

## Sheet: figure6
Figure6a
cell viability
control+AdGFP-1	98.54
control+AdGFP-2	101.06
control+AdGFP-3	102.06
control+AdGFP-4	102.69
control+AdGFP-5	99.86
control+AdGFP-6	95.79
control+AdKDM3A-1	96.26
control+AdKDM3A-2	99.28
control+AdKDM3A-3	100.09
control+AdKDM3A-4	102.26
control+AdKDM3A-5	94.9
control+AdKDM3A-6	105.68
HR+AdGFP-1	71.13
HR+AdGFP-2	70.31
HR+AdGFP-3	74.92
HR+AdGFP-4	72.91
HR+AdGFP-5	71.74
HR+AdGFP-6	68.67
HR+AdKDM3A-1	81.09
HR+AdKDM3A-2	79.85
HR+AdKDM3A-3	86.19
HR+AdKDM3A-4	82.56
HR+AdKDM3A-5	83.93
HR+AdKDM3A-6	83.6
Figure6b
cell viability
control+AdshRNA-1	102.33
control+AdshRNA-2	96.64
control+AdshRNA-3	105.94
control+AdshRNA-4	104.25
control+AdshRNA-5	94.07
control+AdshRNA-6	95.35
control+AdshKDM3A-1	98.53
control+AdshKDM3A-2	101.11
control+AdshKDM3A-3	103.38
control+AdshKDM3A-4	93.74
control+AdshKDM3A-5	105.93
control+AdshKDM3A-6	94.89
HR+AdshRNA-1	70.22
HR+AdshRNA-2	80.27
HR+AdshRNA-3	76.19
HR+AdshRNA-4	69.15
HR+AdshRNA-5	71.19
HR+AdshRNA-6	69.35
HR+AdshKDM3A-1	58.22
HR+AdshKDM3A-2	58.88
HR+AdshKDM3A-3	56.73
HR+AdshKDM3A-4	55.31
HR+AdshKDM3A-5	62.14
HR+AdshKDM3A-6	66.2
Figure6c
LDH
control+AdGFP-1	72
control+AdGFP-2	80
control+AdGFP-3	63
control+AdGFP-4	77
control+AdKDM3A-1	81
control+AdKDM3A-2	74
control+AdKDM3A-3	64
control+AdKDM3A-4	78
HR+AdGFP-1	116
HR+AdGFP-2	105
HR+AdGFP-3	124
HR+AdGFP-4	112
HR+AdKDM3A-1	91
HR+AdKDM3A-2	98
HR+AdKDM3A-3	90
HR+AdKDM3A-4	93
Figure6c
CK-MB
control+AdGFP-1	142.12
control+AdGFP-2	117.04
control+AdGFP-3	144.91
control+AdGFP-4	153.27
control+AdKDM3A-1	147.69
control+AdKDM3A-2	136.55
control+AdKDM3A-3	125.4
control+AdKDM3A-4	150.48
HR+AdGFP-1	211.79
HR+AdGFP-2	242.44
HR+AdGFP-3	209
HR+AdGFP-4	228.51
HR+AdKDM3A-1	197.85
HR+AdKDM3A-2	169.99
HR+AdKDM3A-3	172.77
HR+AdKDM3A-4	186.71
Figure6d
LDH
control+AdshRNA-1	70
control+AdshRNA-2	81
control+AdshRNA-3	60
control+AdshRNA-4	68
control+AdshKDM3A-1	90
control+AdshKDM3A-2	76
control+AdshKDM3A-3	65
control+AdshKDM3A-4	73
HR+AdshRNA-1	104
HR+AdshRNA-2	124
HR+AdshRNA-3	113
HR+AdshRNA-4	102
HR+AdshKDM3A-1	130
HR+AdshKDM3A-2	147
HR+AdshKDM3A-3	133
HR+AdshKDM3A-4	150
CK-MB
control+AdshRNA-1	167.2
control+AdshRNA-2	136.55
control+AdshRNA-3	147.69
control+AdshRNA-4	117.04
control+AdshKDM3A-1	128.19
control+AdshKDM3A-2	142.12
control+AdshKDM3A-3	161.63
control+AdshKDM3A-4	114.25
HR+AdshRNA-1	222.93
HR+AdshRNA-2	186.71
HR+AdshRNA-3	234.08
HR+AdshRNA-4	222.93
HR+AdshKDM3A-1	309.32
HR+AdshKDM3A-2	250.8
HR+AdshKDM3A-3	281.45
HR+AdshKDM3A-4	298.17
Figure6e
apoptotic rate
control+AdGFP-1	3.2
control+AdGFP-2	5.13
control+AdGFP-3	4.14
control+AdGFP-4	4.09
control+AdGFP-5	3.7
control+AdKDM3A-1	5.24
control+AdKDM3A-2	4.29
control+AdKDM3A-3	5.89
control+AdKDM3A-4	3.21
control+AdKDM3A-5	3.6
HR+AdGFP-1	22.53
HR+AdGFP-2	22.17
HR+AdGFP-3	20.74
HR+AdGFP-4	23.47
HR+AdGFP-5	19.23
HR+AdKDM3A-1	12.8
HR+AdKDM3A-2	11.94
HR+AdKDM3A-3	12.56
HR+AdKDM3A-4	13.11
HR+AdKDM3A-5	11.45
apoptotic rate
control+AdshRNA-1	3.27
control+AdshRNA-2	3.38
control+AdshRNA-3	1.93
control+AdshRNA-4	5.18
control+AdshRNA-5	3.67
control+AdshKDM3A-1	2.86
control+AdshKDM3A-2	2.19
control+AdshKDM3A-3	4.84
control+AdshKDM3A-4	3.01
control+AdshKDM3A-5	3.21
HR+AdshRNA-1	23.97
HR+AdshRNA-2	25.06
HR+AdshRNA-3	24.03
HR+AdshRNA-4	23.28
HR+AdshRNA-5	18.19
HR+AdshKDM3A-1	35.47
HR+AdshKDM3A-2	35.27
HR+AdshKDM3A-3	34.53
HR+AdshKDM3A-4	34.05
HR+AdshKDM3A-5	32.19
Figure6f
ATP
control+AdGFP-1	186.796
control+AdGFP-2	163.773
control+AdGFP-3	207.928
control+AdGFP-4	178.735
control+AdGFP-5	191.978
control+AdKDM3A-1	180.475
control+AdKDM3A-2	165.174
control+AdKDM3A-3	191.605
control+AdKDM3A-4	198.86
control+AdKDM3A-5	184.202
HR+AdGFP-1	92.3482
HR+AdGFP-2	114.364
HR+AdGFP-3	105.992
HR+AdGFP-4	119.395
HR+AdGFP-5	104.587
HR+AdKDM3A-1	153.502
HR+AdKDM3A-2	137.624
HR+AdKDM3A-3	169.097
HR+AdKDM3A-4	126.902
HR+AdKDM3A-5	146.901
ATP
control+AdshRNA-1	184.367
control+AdshRNA-2	184.162
control+AdshRNA-3	189.366
control+AdshRNA-4	175.49
control+AdshRNA-5	173.878
control+AdshKDM3A-1	179.471
control+AdshKDM3A-2	180.818
control+AdshKDM3A-3	175.981
control+AdshKDM3A-4	192.43
control+AdshKDM3A-5	174.896
HR+AdshRNA-1	105.69
HR+AdshRNA-2	106.844
HR+AdshRNA-3	106.26
HR+AdshRNA-4	105.219
HR+AdshRNA-5	105.868
HR+AdshKDM3A-1	79.464
HR+AdshKDM3A-2	89.534
HR+AdshKDM3A-3	85.839
HR+AdshKDM3A-4	76.198
HR+AdshKDM3A-5	74.911
Figure6g
cyto cytochrome/GAPDH
control+AdGFP-1	0.95425
control+AdGFP-2	0.95425
control+AdGFP-3	1.05882
control+AdGFP-4	0.97143
control+AdKDM3A-1	0.9281
control+AdKDM3A-2	0.88889
control+AdKDM3A-3	0.97059
control+AdKDM3A-4	1.01429
HR+AdGFP-1	3.37908
HR+AdGFP-2	3.45752
HR+AdGFP-3	4.54412
HR+AdGFP-4	4.04286
HR+AdKDM3A-1	1.9281
HR+AdKDM3A-2	1.88889
HR+AdKDM3A-3	2.51471
HR+AdKDM3A-4	2.78571
Mito cytochrome/GAPDH
control+AdGFP-1	0.980348
control+AdGFP-2	1.01965
control+AdGFP-3	0.977099
control+AdGFP-4	1.01158
control+AdKDM3A-1	0.951151
control+AdKDM3A-2	0.95115
control+AdKDM3A-3	0.92977
control+AdKDM3A-4	0.97297
HR+AdGFP-1	0.46828
HR+AdGFP-2	0.51319
HR+AdGFP-3	0.2916
HR+AdGFP-4	0.3305
HR+AdKDM3A-1	0.81078
HR+AdKDM3A-2	0.81527
HR+AdKDM3A-3	0.65954
HR+AdKDM3A-4	0.70116
Figure6h
cyto cytochrome/GAPDH
control+AdshRNA-1	1.17585
control+AdshRNA-2	1.12336
control+AdshRNA-3	0.829396
control+AdshRNA-4	0.766404
control+AdshKDM3A-1	1.17585
control+AdshKDM3A-2	1.12336
control+AdshKDM3A-3	0.839895
control+AdshKDM3A-4	0.850394
HR+AdshRNA-1	4.15748
HR+AdshRNA-2	4.15748
HR+AdshRNA-3	3.61155
HR+AdshRNA-4	3.63255
HR+AdshKDM3A-1	7.60105
HR+AdshKDM3A-2	7.73753
HR+AdshKDM3A-3	6.17323
HR+AdshKDM3A-4	6.19423
Mito cytochrome/GAPDH
control+AdshRNA-1	1.15695
control+AdshRNA-2	1.11262
control+AdshRNA-3	0.895245
control+AdshRNA-4	0.835181
control+AdshKDM3A-1	1.13836
control+AdshKDM3A-2	1.16553
control+AdshKDM3A-3	0.853772
control+AdshKDM3A-4	0.895245
HR+AdshRNA-1	0.583482
HR+AdshRNA-2	0.592063
HR+AdshRNA-3	0.436182
HR+AdshRNA-4	0.441902
HR+AdshKDM3A-1	0.28173
HR+AdshKDM3A-2	0.290311
HR+AdshKDM3A-3	0.184483
HR+AdshKDM3A-4	0.170182
Figure6i
Bax
control+AdGFP-1	1.30719
control+AdGFP-2	1.08061
control+AdGFP-3	0.766885
control+AdGFP-4	0.845316
control+AdKDM3A-1	1.39434
control+AdKDM3A-2	1.22876
control+AdKDM3A-3	0.880174
control+AdKDM3A-4	0.949891
HR+AdGFP-1	4.88889
HR+AdGFP-2	4.98475
HR+AdGFP-3	4.59259
HR+AdGFP-4	4.37473
HR+AdKDM3A-1	3.38126
HR+AdKDM3A-2	3.32898
HR+AdKDM3A-3	2.52723
HR+AdKDM3A-4	2.58824
cle-caspase-9
control+AdGFP-1	1.00709
control+AdGFP-2	1.07092
control+AdGFP-3	0.907801
control+AdGFP-4	1.01418
control+AdKDM3A-1	1.04255
control+AdKDM3A-2	1.1976
control+AdKDM3A-3	0.943262
control+AdKDM3A-4	1.01418
HR+AdGFP-1	3.8156
HR+AdGFP-2	3.55319
HR+AdGFP-3	4.8227
HR+AdGFP-4	4.92199
HR+AdKDM3A-1	2.46808
HR+AdKDM3A-2	2.39007
HR+AdKDM3A-3	3.14184
HR+AdKDM3A-4	3.24113
cle-caspase-3
control+AdGFP-1	1.10569
control+AdGFP-2	1.05149
control+AdGFP-3	0.845528
control+AdGFP-4	0.99729
control+AdKDM3A-1	1.20325
control+AdKDM3A-2	0.932249
control+AdKDM3A-3	1.12737
control+AdKDM3A-4	0.867209
HR+AdGFP-1	4.28184
HR+AdGFP-2	4.1626
HR+AdGFP-3	5.21084
HR+AdGFP-4	5.32141
HR+AdKDM3A-1	2.54743
HR+AdKDM3A-2	2.41734
HR+AdKDM3A-3	2.26558
HR+AdKDM3A-4	2.11382
Bcl-2
control+AdGFP-1	0.997286
control+AdGFP-2	0.970919
control+AdGFP-3	1.0252
control+AdGFP-4	1.00659
control+AdKDM3A-1	1.03451
control+AdKDM3A-2	0.94145
control+AdKDM3A-3	1.02055
control+AdKDM3A-4	1.01435
HR+AdGFP-1	0.314851
HR+AdGFP-2	0.339667
HR+AdGFP-3	0.400155
HR+AdGFP-4	0.384645
HR+AdKDM3A-1	0.576968
HR+AdKDM3A-2	0.594029
HR+AdKDM3A-3	0.666925
HR+AdKDM3A-4	0.660721
Figure6j
Bax
control+AdshRNA-1	0.711944
control+AdshRNA-2	0.833724
control+AdshRNA-3	1.39579
control+AdshRNA-4	1.05855
control+AdshKDM3A-1	0.618267
control+AdshKDM3A-2	0.777518
control+AdshKDM3A-3	1.52693
control+AdshKDM3A-4	1.46136
HR+AdshRNA-1	5.19906
HR+AdshRNA-2	5.08665
HR+AdshRNA-3	5.68618
HR+AdshRNA-4	6.32318
HR+AdshKDM3A-1	8.94614
HR+AdshKDM3A-2	8.74942
HR+AdshKDM3A-3	7.55972
HR+AdshKDM3A-4	7.14754
cle-caspase-9
control+AdshRNA-1	0.995153
control+AdshRNA-2	1.10501
control+AdshRNA-3	0.891761
control+AdshRNA-4	1.00808
control+AdshKDM3A-1	1.0727
control+AdshKDM3A-2	0.852989
control+AdshKDM3A-3	0.852989
control+AdshKDM3A-4	0.936995
HR+AdshRNA-1	4.25848
HR+AdshRNA-2	4.11632
HR+AdshRNA-3	3.12116
HR+AdshRNA-4	3.30856
HR+AdshKDM3A-1	6.12601
HR+AdshKDM3A-2	6.16478
HR+AdshKDM3A-3	5.06624
HR+AdshKDM3A-4	5.17609
cle-caspase-3
control+AdshRNA-1	1.02564
control+AdshRNA-2	1.00699
control+AdshRNA-3	1.02564
control+AdshRNA-4	0.941725
control+AdshKDM3A-1	0.941725
control+AdshKDM3A-2	1.1282
control+AdshKDM3A-3	0.951049
control+AdshKDM3A-4	0.876457
HR+AdshRNA-1	4.98834
HR+AdshRNA-2	5.05361
HR+AdshRNA-3	3.08625
HR+AdshRNA-4	3.38462
HR+AdshKDM3A-1	7.50583
HR+AdshKDM3A-2	7.68298
HR+AdshKDM3A-3	5.83683
HR+AdshKDM3A-4	6.05128
Bcl-2
control+AdshRNA-1	0.917977
control+AdshRNA-2	0.921377
control+AdshRNA-3	1.08967
control+AdshRNA-4	1.07097
control+AdshKDM3A-1	1.00297
control+AdshKDM3A-2	0.948576
control+AdshKDM3A-3	1.04717
control+AdshKDM3A-4	1.00808
HR+AdshRNA-1	0.470888
HR+AdshRNA-2	0.467488
HR+AdshRNA-3	0.481088
HR+AdshRNA-4	0.447089
HR+AdshKDM3A-1	0.215895
HR+AdshKDM3A-2	0.203995
HR+AdshKDM3A-3	0.227794
HR+AdshKDM3A-4	0.217595
Figure6k
ROS
control+AdGFP-1	18.2
control+AdGFP-2	16.9
control+AdGFP-3	19
control+AdGFP-4	18.8
control+AdGFP-5	17.32
control+AdKDM3A-1	18.3
control+AdKDM3A-2	16.6
control+AdKDM3A-3	18.6
control+AdKDM3A-4	17.9
control+AdKDM3A-5	18.1
HR+AdGFP-1	64.2
HR+AdGFP-2	63
HR+AdGFP-3	64.6
HR+AdGFP-4	61.9
HR+AdGFP-5	65.6
HR+AdKDM3A-1	41.3
HR+AdKDM3A-2	43.9
HR+AdKDM3A-3	43.6
HR+AdKDM3A-4	44.8
HR+AdKDM3A-5	40.9
Figure6i
ROS
control+AdshRNA-1	17.1
control+AdshRNA-2	17.6
control+AdshRNA-3	19.3
control+AdshRNA-4	17.5
control+AdshRNA-5	17.7
control+AdshKDM3A-1	17.6
control+AdshKDM3A-2	18
control+AdshKDM3A-3	18.1
control+AdshKDM3A-4	16.9
control+AdshKDM3A-5	17.3
HR+AdshRNA-1	64.1
HR+AdshRNA-2	63.4
HR+AdshRNA-3	63.5
HR+AdshRNA-4	66.8
HR+AdshRNA-5	69.8
HR+AdshKDM3A-1	83.3
HR+AdshKDM3A-2	89.5
HR+AdshKDM3A-3	80.1
HR+AdshKDM3A-4	85.9
HR+AdshKDM3A-5	88.9
Figure6m
MDA
control+AdGFP-1	3.531
control+AdGFP-2	3.531
control+AdGFP-3	3.721
control+AdGFP-4	3.422
control+AdGFP-5	3.672
control+AdKDM3A-1	3.151
control+AdKDM3A-2	3.465
control+AdKDM3A-3	4.018
control+AdKDM3A-4	3.679
control+AdKDM3A-5	3.508
HR+AdGFP-1	5.947
HR+AdGFP-2	6.625
HR+AdGFP-3	6.158
HR+AdGFP-4	5.904
HR+AdGFP-5	6.51
HR+AdKDM3A-1	5.419
HR+AdKDM3A-2	4.458
HR+AdKDM3A-3	4.939
HR+AdKDM3A-4	5.342
HR+AdKDM3A-5	4.731
MDA
control+AdshRNA-1	2.868
control+AdshRNA-2	4.062
control+AdshRNA-3	3.45
control+AdshRNA-4	3.976
control+AdshKDM3A-1	4.478
control+AdshKDM3A-2	3.546
control+AdshKDM3A-3	3.016
control+AdshKDM3A-4	3.98
HR+AdshRNA-1	6.098
HR+AdshRNA-2	6.128
HR+AdshRNA-3	5.719
HR+AdshRNA-4	5.362
HR+AdshKDM3A-1	7.246
HR+AdshKDM3A-2	7.46
HR+AdshKDM3A-3	7.868
HR+AdshKDM3A-4	6.848
Figure6n
SOD
control+AdGFP-1	89.745
control+AdGFP-2	89.745
control+AdGFP-3	86.112
control+AdGFP-4	79.478
control+AdGFP-5	92.301
control+AdKDM3A-1	81.437
control+AdKDM3A-2	89.758
control+AdKDM3A-3	82.748
control+AdKDM3A-4	85.305
control+AdKDM3A-5	79.493
HR+AdGFP-1	54.337
HR+AdGFP-2	60.875
HR+AdGFP-3	57.534
HR+AdGFP-4	59.477
HR+AdGFP-5	56.798
HR+AdKDM3A-1	66.258
HR+AdKDM3A-2	71.838
HR+AdKDM3A-3	67.932
HR+AdKDM3A-4	73.374
HR+AdKDM3A-5	69.18
SOD
control+AdshRNA-1	83.545
control+AdshRNA-2	102.281
control+AdshRNA-3	87.549
control+AdshRNA-4	79.185
control+AdshKDM3A-1	94.123
control+AdshKDM3A-2	88.116
control+AdshKDM3A-3	97.206
control+AdshKDM3A-4	78.469
HR+AdshRNA-1	62.319
HR+AdshRNA-2	53.52
HR+AdshRNA-3	65.496
HR+AdshRNA-4	55.21
HR+AdshKDM3A-1	40.708
HR+AdshKDM3A-2	34.714
HR+AdshKDM3A-3	43.061
HR+AdshKDM3A-4	46.643
Figure6o
IL-6
control+AdGFP-1	88
control+AdGFP-2	126
control+AdGFP-3	111
control+AdGFP-4	85
control+AdKDM3A-1	104
control+AdKDM3A-2	135
control+AdKDM3A-3	112
control+AdKDM3A-4	96
HR+AdGFP-1	217
HR+AdGFP-2	224
HR+AdGFP-3	193
HR+AdGFP-4	211
HR+AdKDM3A-1	319
HR+AdKDM3A-2	317
HR+AdKDM3A-3	303
HR+AdKDM3A-4	285
IL-6
control+AdshRNA-1	119
control+AdshRNA-2	106
control+AdshRNA-3	128
control+AdshRNA-4	146
control+AdshKDM3A-1	131
control+AdshKDM3A-2	164
control+AdshKDM3A-3	149
control+AdshKDM3A-4	107
HR+AdshRNA-1	340
HR+AdshRNA-2	304
HR+AdshRNA-3	325
HR+AdshRNA-4	349
HR+AdshKDM3A-1	218
HR+AdshKDM3A-2	238
HR+AdshKDM3A-3	261
HR+AdshKDM3A-4	202
Figure6p
TNF-a
control+AdGFP-1	158
control+AdGFP-2	197
control+AdGFP-3	146
control+AdGFP-4	174
control+AdKDM3A-1	191
control+AdKDM3A-2	148
control+AdKDM3A-3	207
control+AdKDM3A-4	165
HR+AdGFP-1	517
HR+AdGFP-2	553
HR+AdGFP-3	461
HR+AdGFP-4	501
HR+AdKDM3A-1	334
HR+AdKDM3A-2	378
HR+AdKDM3A-3	347
HR+AdKDM3A-4	311
TNF-a
control+AdshRNA-1	175
control+AdshRNA-2	195
control+AdshRNA-3	147
control+AdshRNA-4	183
control+AdshKDM3A-1	149
control+AdshKDM3A-2	207
control+AdshKDM3A-3	189
control+AdshKDM3A-4	168
HR+AdshRNA-1	463
HR+AdshRNA-2	541
HR+AdshRNA-3	512
HR+AdshRNA-4	486
HR+AdshKDM3A-1	646
HR+AdshKDM3A-2	667
HR+AdshKDM3A-3	695
HR+AdshKDM3A-4	610

## Sheet: figure7
figure7a
ETS-1 mRNA
sham-1	0.85
sham-2	1.14
sham-3	0.97
sham-4	1.11
sham-5	1.02
sham-6	0.92
I/R-1	0.22
I/R-2	0.23
I/R-3	0.22
I/R-4	0.36
I/R-5	0.19
I/R-6	0.31
I/R+AdGFP-1	0.14
I/R+AdGFP-2	0.31
I/R+AdGFP-3	0.21
I/R+AdGFP-4	0.24
I/R+AdGFP-5	0.29
I/R+AdGFP-6	0.12
I/R+AdKDM3A-1	0.67
I/R+AdKDM3A-2	0.64
I/R+AdKDM3A-3	0.59
I/R+AdKDM3A-4	0.61
I/R+AdKDM3A-5	0.65
I/R+AdKDM3A-6	0.72
figure7b
H3K9me2
sham-1	0.786325
sham-2	0.845675
sham-3	0.984615
sham-4	1.42906
I/R-1	5.59316
I/R-2	5.16239
I/R-3	5.72308
I/R-4	5.47692
I/R+AdGFP-1	5.51111
I/R+AdGFP-2	5.05983
I/R+AdGFP-3	5.75727
I/R+AdGFP-4	5.8188
I/R+AdKDM3A-1	3.41197
I/R+AdKDM3A-2	2.96068
I/R+AdKDM3A-3	3.7265
I/R+AdKDM3A-4	3.87692
ETS-1
sham-1	0.958428
sham-2	1.04157
sham-3	1.01893
sham-4	0.98107
I/R-1	0.355253
I/R-2	0.338624
I/R-3	0.228807
I/R-4	0.192593
I/R+AdGFP-1	0.305367
I/R+AdGFP-2	0.290249
I/R+AdGFP-3	0.174486
I/R+AdGFP-4	0.199177
I/R+AdKDM3A-1	0.618292
I/R+AdKDM3A-2	0.624339
I/R+AdKDM3A-3	0.702881
I/R+AdKDM3A-4	0.68642
Figure7c
ETS-1 mRNA
sham+KDM3A+/+-1	0.99
sham+KDM3A+/+-2	1.08
sham+KDM3A+/+-3	0.83
sham+KDM3A+/+-4	0.89
sham+KDM3A+/+-5	1.2
sham+KDM3A+/+-6	1.01
sham+KDM3A-/--1	1.14
sham+KDM3A-/--2	0.82
sham+KDM3A-/--3	1.11
sham+KDM3A-/--4	0.97
sham+KDM3A-/--5	1.2
sham+KDM3A-/--6	0.88
I/R+KDM3A+/+-1	0.63
I/R+KDM3A+/+-2	0.65
I/R+KDM3A+/+-3	0.68
I/R+KDM3A+/+-4	0.77
I/R+KDM3A+/+-5	0.71
I/R+KDM3A+/+-6	0.66
I/R+KDM3A-/--1	0.14
I/R+KDM3A-/--2	0.27
I/R+KDM3A-/--3	0.18
I/R+KDM3A-/--4	0.15
I/R+KDM3A-/--5	0.18
I/R+KDM3A-/--6	0.14
H3K9me2
sham+KDM3A+/+-1	1.04891
sham+KDM3A+/+-2	1.09239
sham+KDM3A+/+-3	0.934783
sham+KDM3A+/+-4	0.923913
sham+KDM3A-/--1	1.15217
sham+KDM3A-/--2	1.13044
sham+KDM3A-/--3	0.961957
sham+KDM3A-/--4	0.956522
I/R+KDM3A+/+-1	2.49457
I/R+KDM3A+/+-2	2.45109
I/R+KDM3A+/+-3	2.75543
I/R+KDM3A+/+-4	2.65217
I/R+KDM3A-/--1	3.33152
I/R+KDM3A-/--2	3.22283
I/R+KDM3A-/--3	4.05978
I/R+KDM3A-/--4	3.94022
ETS-1
sham+KDM3A+/+-1	1.05374
sham+KDM3A+/+-2	1.10267
sham+KDM3A+/+-3	0.920926
sham+KDM3A+/+-4	0.922674
sham+KDM3A-/--1	1.12014
sham+KDM3A-/--2	1.08519
sham+KDM3A-/--3	0.896461
sham+KDM3A-/--4	0.948886
I/R+KDM3A+/+-1	0.756662
I/R+KDM3A+/+-2	0.732197
I/R+KDM3A+/+-3	0.524246
I/R+KDM3A+/+-4	0.527741
I/R+KDM3A-/--1	0.36173
I/R+KDM3A-/--2	0.34076
I/R+KDM3A-/--3	0.167759
I/R+KDM3A-/--4	0.202709
Figure7e
ETS-1 mRNA
control+AdGFP-1	0.98
control+AdGFP-2	1.02
control+AdGFP-3	0.96
control+AdGFP-4	0.96
control+AdGFP-5	1.08
control+AdKDM3A-1	1.03
control+AdKDM3A-2	0.93
control+AdKDM3A-3	1.04
control+AdKDM3A-4	1.04
control+AdKDM3A-5	1.04
HR+AdGFP-1	0.41
HR+AdGFP-2	0.43
HR+AdGFP-3	0.49
HR+AdGFP-4	0.43
HR+AdGFP-5	0.5
HR+AdKDM3A-1	0.71
HR+AdKDM3A-2	0.78
HR+AdKDM3A-3	0.76
HR+AdKDM3A-4	0.76
HR+AdKDM3A-5	0.75
Figure7f
H3K9me2
control+AdGFP-1	1.17901
control+AdGFP-2	0.62963
control+AdGFP-3	0.91358
control+AdGFP-4	1.27778
control+AdKDM3A-1	0.679012
control+AdKDM3A-2	0.728395
control+AdKDM3A-3	0.993827
control+AdKDM3A-4	1.2037
HR+AdGFP-1	3.59877
HR+AdGFP-2	3.83333
HR+AdGFP-3	3.95062
HR+AdGFP-4	3.87654
HR+AdKDM3A-1	2.25309
HR+AdKDM3A-2	2.41975
HR+AdKDM3A-3	2.45679
HR+AdKDM3A-4	2.12346
ETS-1
control+AdGFP-1	0.964451
control+AdGFP-2	0.96136
control+AdGFP-3	1.0678
control+AdGFP-4	1.00309
control+AdKDM3A-1	1.01546
control+AdKDM3A-2	0.981453
control+AdKDM3A-3	1.0541
control+AdKDM3A-4	1.00155
HR+AdGFP-1	0.191654
HR+AdGFP-2	0.179289
HR+AdGFP-3	0.284389
HR+AdGFP-4	0.23493
HR+AdKDM3A-1	0.4326
HR+AdKDM3A-2	0.4651
HR+AdKDM3A-3	0.632148
HR+AdKDM3A-4	0.62442
Figure7g
ETS-1 mRNA
control+AdshRNA-1	0.908818
control+AdshRNA-2	1.11924
control+AdshRNA-3	0.928858
control+AdshRNA-4	0.971944
control+AdshRNA-5	1.13427
control+AdshRNA-6	0.936874
control+AdshKDM3A-1	0.920842
control+AdshKDM3A-2	1.06513
control+AdshKDM3A-3	1.10521
control+AdshKDM3A-4	0.910822
control+AdshKDM3A-5	1.02605
control+AdshKDM3A-6	1.08216
HR+AdshRNA-1	0.508016
HR+AdshRNA-2	0.422846
HR+AdshRNA-3	0.493988
HR+AdshRNA-4	0.502004
HR+AdshRNA-5	0.433868
HR+AdshRNA-6	0.486974
HR+AdshKDM3A-1	0.222445
HR+AdshKDM3A-2	0.243487
HR+AdshKDM3A-3	0.309619
HR+AdshKDM3A-4	0.252505
HR+AdshKDM3A-5	0.241483
HR+AdshKDM3A-6	0.311623
Figure7h
H3K9me2
control+AdshRNA-1	0.844291
control+AdshRNA-2	0.904268
control+AdshRNA-3	1.01038
control+AdshRNA-4	1.24106
control+AdshKDM3A-1	0.908881
control+AdshKDM3A-2	0.871972
control+AdshKDM3A-3	1.04268
control+AdshKDM3A-4	1.05652
HR+AdshRNA-1	2.63437
HR+AdshRNA-2	2.75433
HR+AdshRNA-3	2.93887
HR+AdshRNA-4	2.77278
HR+AdshKDM3A-1	4.53979
HR+AdshKDM3A-2	4.62284
HR+AdshKDM3A-3	4.58132
HR+AdshKDM3A-4	4.47982
ETS-1
control+AdshRNA-1	0.994172
control+AdshRNA-2	0.981831
control+AdshRNA-3	1.05
control+AdshRNA-4	0.987316
control+AdshKDM3A-1	0.918752
control+AdshKDM3A-2	0.903668
control+AdshKDM3A-3	0.974974
control+AdshKDM3A-4	0.931094
HR+AdshRNA-1	0.194721
HR+AdshRNA-2	0.167295
HR+AdshRNA-3	0.256428
HR+AdshRNA-4	0.289338
HR+AdshKDM3A-1	0.07542
HR+AdshKDM3A-2	0.068564
HR+AdshKDM3A-3	0.153582
HR+AdshKDM3A-4	0.154954

## Sheet: Sheet8
Figure8a
KDM3A
control+AdGFP-1	1.37818
control+AdGFP-2	1.39278
control+AdGFP-3	1.38543
control+AdGFP-4	1.36161
control+AdKDM3A-1	1.40962
control+AdKDM3A-2	1.39472
control+AdKDM3A-3	1.38254
control+AdKDM3A-4	1.40357
HR+AdGFP-1	0.785
HR+AdGFP-2	0.75
HR+AdGFP-3	0.677
HR+AdGFP-4	0.64
HR+AdKDM3A-1	1.90189
HR+AdKDM3A-2	1.85194
HR+AdKDM3A-3	1.92763
HR+AdKDM3A-4	1.87243
Figure8b
H3K9me2
control+AdGFP-1	0.99385
control+AdGFP-2	0.999929
control+AdGFP-3	0.99766
control+AdGFP-4	1.00053
control+AdKDM3A-1	1.02985
control+AdKDM3A-2	1.0182
control+AdKDM3A-3	1.02958
control+AdKDM3A-4	1.00196
HR+AdGFP-1	1.78811
HR+AdGFP-2	1.70242
HR+AdGFP-3	1.52763
HR+AdGFP-4	1.7055
HR+AdKDM3A-1	0.56169
HR+AdKDM3A-2	0.569823
HR+AdKDM3A-3	0.48915
HR+AdKDM3A-4	0.55927
Figure8c
KDM3A
control+AdshRNA-1	1.383
control+AdshRNA-2	1.407
control+AdshRNA-3	1.4
control+AdshRNA-4	1.361
control+AdshKDM3A-1	1.345
control+AdshKDM3A-2	1.365
control+AdshKDM3A-3	1.373
control+AdshKDM3A-4	1.361
HR+AdshRNA-1	0.747
HR+AdshRNA-2	0.734
HR+AdshRNA-3	0.646
HR+AdshRNA-4	0.695
HR+AdshKDM3A-1	0.368
HR+AdshKDM3A-2	0.361
HR+AdshKDM3A-3	0.346
HR+AdshKDM3A-4	0.393
Figure8d
H3K9me2
control+AdshRNA-1	1.087
control+AdshRNA-2	1.055
control+AdshRNA-3	1.044
control+AdshRNA-4	1.06
control+AdshKDM3A-1	1.038
control+AdshKDM3A-2	1.04633
control+AdshKDM3A-3	1.04906
control+AdshKDM3A-4	1.0494
HR+AdshRNA-1	1.70135
HR+AdshRNA-2	1.61218
HR+AdshRNA-3	1.66465
HR+AdshRNA-4	1.64976
HR+AdshKDM3A-1	2.18043
HR+AdshKDM3A-2	2.01868
HR+AdshKDM3A-3	2.13972
HR+AdshKDM3A-4	2.21702
Figure8e
KDM3A
control+AdGFP-1	1.01711
control+AdGFP-2	1.0658
control+AdGFP-3	0.95636
control+AdGFP-4	1.07335
control+AdKDM3A-1	0.980862
control+AdKDM3A-2	0.999844
control+AdKDM3A-3	1.11076
control+AdKDM3A-4	1.00781
HR+AdGFP-1	0.942
HR+AdGFP-2	1.035
HR+AdGFP-3	1.077
HR+AdGFP-4	1.016
HR+AdKDM3A-1	1.04034
HR+AdKDM3A-2	0.84608
HR+AdKDM3A-3	1.1173
HR+AdKDM3A-4	1.04192
Figure8f
H3K9me2
control+AdGFP-1	0.752341
control+AdGFP-2	0.735686
control+AdGFP-3	0.733671
control+AdGFP-4	0.769765
control+AdKDM3A-1	0.64767
control+AdKDM3A-2	0.793686
control+AdKDM3A-3	0.69234
control+AdKDM3A-4	0.75865
HR+AdGFP-1	0.634456
HR+AdGFP-2	0.786764
HR+AdGFP-3	0.71258
HR+AdGFP-4	0.725655
HR+AdKDM3A-1	0.748257
HR+AdKDM3A-2	0.712156
HR+AdKDM3A-3	0.72843
HR+AdKDM3A-4	0.761667
Figure8g
KDM3A
control+AdshRNA-1	0.999
control+AdshRNA-2	0.907
control+AdshRNA-3	1.062
control+AdshRNA-4	1.11
control+AdshKDM3A-1	1.161
control+AdshKDM3A-2	0.958
control+AdshKDM3A-3	1.069
control+AdshKDM3A-4	1.083
HR+AdshRNA-1	1.036
HR+AdshRNA-2	0.787
HR+AdshRNA-3	1.057
HR+AdshRNA-4	0.994
HR+AdshKDM3A-1	1.147
HR+AdshKDM3A-2	0.988
HR+AdshKDM3A-3	1.033
HR+AdshKDM3A-4	1.158
Figure8h
H3K9me2
control+AdshRNA-1	0.786
control+AdshRNA-2	0.852
control+AdshRNA-3	0.686
control+AdshRNA-4	0.798
control+AdshKDM3A-1	0.662
control+AdshKDM3A-2	0.715
control+AdshKDM3A-3	0.713
control+AdshKDM3A-4	0.72
HR+AdshRNA-1	0.689
HR+AdshRNA-2	0.682
HR+AdshRNA-3	0.774
HR+AdshRNA-4	0.809
HR+AdshKDM3A-1	0.635
HR+AdshKDM3A-2	0.727
HR+AdshKDM3A-3	0.785
HR+AdshKDM3A-4	0.773

## Sheet: figure9
figure9a
riboFECT CP（-）+siRNA(-)-1	0.819
riboFECT CP（-）+siRNA(-)-2	0.82
riboFECT CP（-）+siRNA(-)-3	0.743
riboFECT CP（-）+siRNA(-)-4	0.783
riboFECT CP（-）+siRNA(-)-5	0.758
riboFECT CP（+）+siRNA(-)-1	0.801
riboFECT CP（+）+siRNA(-)-2	0.814
riboFECT CP（+）+siRNA(-)-3	0.76
riboFECT CP（+）+siRNA(-)-4	0.753
riboFECT CP（+）+siRNA(-)-5	0.869
riboFECT CP（+）+scrRNA-1	0.821
riboFECT CP（+）+scrRNA-2	0.834
riboFECT CP（+）+scrRNA-3	0.73
riboFECT CP（+）+scrRNA-4	0.764
riboFECT CP（+）+scrRNA-5	0.695
riboFECT CP（+）+siETS-1-01-1	0.555
riboFECT CP（+）+siETS-1-01-2	0.505
riboFECT CP（+）+siETS-1-01-3	0.533
riboFECT CP（+）+siETS-1-01-4	0.562
riboFECT CP（+）+siETS-1-01-5	0.641
riboFECT CP（+）+siETS-1-02-1	0.443
riboFECT CP（+）+siETS-1-02-2	0.378
riboFECT CP（+）+siETS-1-02-3	0.331
riboFECT CP（+）+siETS-1-02-4	0.336
riboFECT CP（+）+siETS-1-02-5	0.453
riboFECT CP（+）+siETS-1-03-1	0.482
riboFECT CP（+）+siETS-1-03-2	0.427
riboFECT CP（+）+siETS-1-03-3	0.443
riboFECT CP（+）+siETS-1-03-4	0.462
riboFECT CP（+）+siETS-1-03-5	0.55
figure9b
cell viabillity
H/R(-)+AdKDM3A(-)+siETS-1(-)-1	100.156
H/R(-)+AdKDM3A(-)+siETS-1(-)-2	102.575
H/R(-)+AdKDM3A(-)+siETS-1(-)-3	101.545
H/R(-)+AdKDM3A(-)+siETS-1(-)-4	97.0419
H/R(-)+AdKDM3A(-)+siETS-1(-)-5	103.976
H/R(-)+AdKDM3A(-)+siETS-1(-)-6	95.1138
H/R(+)+AdKDM3A(-)+siETS-1(-)-1	74.2275
H/R(+)+AdKDM3A(-)+siETS-1(-)-2	72.8383
H/R(+)+AdKDM3A(-)+siETS-1(-)-3	74.6467
H/R(+)+AdKDM3A(-)+siETS-1(-)-4	69.1377
H/R(+)+AdKDM3A(-)+siETS-1(-)-5	67.7725
H/R(+)+AdKDM3A(-)+siETS-1(-)-6	70
H/R(+)+AdKDM3A(+)+siETS-1(-)-1	79.3772
H/R(+)+AdKDM3A(+)+siETS-1(-)-2	88.8982
H/R(+)+AdKDM3A(+)+siETS-1(-)-3	82.982
H/R(+)+AdKDM3A(+)+siETS-1(-)-4	80.3473
H/R(+)+AdKDM3A(+)+siETS-1(-)-5	82.7904
H/R(+)+AdKDM3A(+)+siETS-1(-)-6	86.0479
H/R(+)+AdKDM3A(-)+siETS-1(+)-1	71.3174
H/R(+)+AdKDM3A(-)+siETS-1(+)-2	77.7964
H/R(+)+AdKDM3A(-)+siETS-1(+)-3	72.7904
H/R(+)+AdKDM3A(-)+siETS-1(+)-4	68.4671
H/R(+)+AdKDM3A(-)+siETS-1(+)-5	67.4132
H/R(+)+AdKDM3A(-)+siETS-1(+)-6	70.6467
H/R(+)+AdKDM3A(+)+siETS-1(+)-1	73.976
H/R(+)+AdKDM3A(+)+siETS-1(+)-2	70.0359
H/R(+)+AdKDM3A(+)+siETS-1(+)-3	68.6826
H/R(+)+AdKDM3A(+)+siETS-1(+)-4	66.024
H/R(+)+AdKDM3A(+)+siETS-1(+)-5	70.4671
H/R(+)+AdKDM3A(+)+siETS-1(+)-6	69.1856
figure9c
LDH
H/R(-)+AdKDM3A(-)+siETS-1(-)-1	74
H/R(-)+AdKDM3A(-)+siETS-1(-)-2	69
H/R(-)+AdKDM3A(-)+siETS-1(-)-3	63
H/R(-)+AdKDM3A(-)+siETS-1(-)-4	68
H/R(+)+AdKDM3A(-)+siETS-1(-)-1	124
H/R(+)+AdKDM3A(-)+siETS-1(-)-2	133
H/R(+)+AdKDM3A(-)+siETS-1(-)-3	108
H/R(+)+AdKDM3A(-)+siETS-1(-)-4	119
H/R(+)+AdKDM3A(+)+siETS-1(-)-1	92
H/R(+)+AdKDM3A(+)+siETS-1(-)-2	85
H/R(+)+AdKDM3A(+)+siETS-1(-)-3	98
H/R(+)+AdKDM3A(+)+siETS-1(-)-4	101
H/R(+)+AdKDM3A(-)+siETS-1(+)-1	121
H/R(+)+AdKDM3A(-)+siETS-1(+)-2	102
H/R(+)+AdKDM3A(-)+siETS-1(+)-3	110
H/R(+)+AdKDM3A(-)+siETS-1(+)-4	119
H/R(+)+AdKDM3A(+)+siETS-1(+)-1	117
H/R(+)+AdKDM3A(+)+siETS-1(+)-2	107
H/R(+)+AdKDM3A(+)+siETS-1(+)-3	123
H/R(+)+AdKDM3A(+)+siETS-1(+)-4	111
CK-MB
H/R(-)+AdKDM3A(-)+siETS-1(-)-1	119.83
H/R(-)+AdKDM3A(-)+siETS-1(-)-2	136.55
H/R(-)+AdKDM3A(-)+siETS-1(-)-3	128.19
H/R(-)+AdKDM3A(-)+siETS-1(-)-4	150.48
H/R(+)+AdKDM3A(-)+siETS-1(-)-1	245.23
H/R(+)+AdKDM3A(-)+siETS-1(-)-2	220.15
H/R(+)+AdKDM3A(-)+siETS-1(-)-3	236.87
H/R(+)+AdKDM3A(-)+siETS-1(-)-4	231.29
H/R(+)+AdKDM3A(+)+siETS-1(-)-1	197.85
H/R(+)+AdKDM3A(+)+siETS-1(-)-2	186.71
H/R(+)+AdKDM3A(+)+siETS-1(-)-3	197.85
H/R(+)+AdKDM3A(+)+siETS-1(-)-4	175.56
H/R(+)+AdKDM3A(-)+siETS-1(+)-1	242.44
H/R(+)+AdKDM3A(-)+siETS-1(+)-2	225.72
H/R(+)+AdKDM3A(-)+siETS-1(+)-3	203.43
H/R(+)+AdKDM3A(-)+siETS-1(+)-4	228.51
H/R(+)+AdKDM3A(+)+siETS-1(+)-1	211.79
H/R(+)+AdKDM3A(+)+siETS-1(+)-2	239.65
H/R(+)+AdKDM3A(+)+siETS-1(+)-3	217.36
H/R(+)+AdKDM3A(+)+siETS-1(+)-4	236.87
figure9e
MFI
H/R(-)+AdKDM3A(-)+siETS-1(-)-1	17.2
H/R(-)+AdKDM3A(-)+siETS-1(-)-2	16.9
H/R(-)+AdKDM3A(-)+siETS-1(-)-3	16.7
H/R(-)+AdKDM3A(-)+siETS-1(-)-4	16.8
H/R(-)+AdKDM3A(-)+siETS-1(-)-5	16.3
H/R(+)+AdKDM3A(-)+siETS-1(-)-1	65.8
H/R(+)+AdKDM3A(-)+siETS-1(-)-2	65.9
H/R(+)+AdKDM3A(-)+siETS-1(-)-3	66.5
H/R(+)+AdKDM3A(-)+siETS-1(-)-4	62.1
H/R(+)+AdKDM3A(-)+siETS-1(-)-5	68.2
H/R(+)+AdKDM3A(+)+siETS-1(-)-1	42.6
H/R(+)+AdKDM3A(+)+siETS-1(-)-2	43.5
H/R(+)+AdKDM3A(+)+siETS-1(-)-3	40.9
H/R(+)+AdKDM3A(+)+siETS-1(-)-4	40.6
H/R(+)+AdKDM3A(+)+siETS-1(-)-5	42.5
H/R(+)+AdKDM3A(-)+siETS-1(+)-1	66.7
H/R(+)+AdKDM3A(-)+siETS-1(+)-2	66.2
H/R(+)+AdKDM3A(-)+siETS-1(+)-3	65.8
H/R(+)+AdKDM3A(-)+siETS-1(+)-4	63.1
H/R(+)+AdKDM3A(-)+siETS-1(+)-5	68.4
H/R(+)+AdKDM3A(+)+siETS-1(+)-1	62.8
H/R(+)+AdKDM3A(+)+siETS-1(+)-2	61.5
H/R(+)+AdKDM3A(+)+siETS-1(+)-3	62.7
H/R(+)+AdKDM3A(+)+siETS-1(+)-4	60.9
H/R(+)+AdKDM3A(+)+siETS-1(+)-5	60.8
figure9g
apopotic rate
H/R(-)+AdKDM3A(-)+siETS-1(-)-1	5.36
H/R(-)+AdKDM3A(-)+siETS-1(-)-2	5.18
H/R(-)+AdKDM3A(-)+siETS-1(-)-3	5.54
H/R(-)+AdKDM3A(-)+siETS-1(-)-4	5.3
H/R(-)+AdKDM3A(-)+siETS-1(-)-5	5.52
H/R(+)+AdKDM3A(-)+siETS-1(-)-1	20.03
H/R(+)+AdKDM3A(-)+siETS-1(-)-2	20.41
H/R(+)+AdKDM3A(-)+siETS-1(-)-3	20.01
H/R(+)+AdKDM3A(-)+siETS-1(-)-4	18.04
H/R(+)+AdKDM3A(-)+siETS-1(-)-5	19.4
H/R(+)+AdKDM3A(+)+siETS-1(-)-1	13.57
H/R(+)+AdKDM3A(+)+siETS-1(-)-2	13.78
H/R(+)+AdKDM3A(+)+siETS-1(-)-3	13.78
H/R(+)+AdKDM3A(+)+siETS-1(-)-4	13.9
H/R(+)+AdKDM3A(+)+siETS-1(-)-5	14.66
H/R(+)+AdKDM3A(-)+siETS-1(+)-1	35.47
H/R(+)+AdKDM3A(-)+siETS-1(+)-2	35.27
H/R(+)+AdKDM3A(-)+siETS-1(+)-3	34.53
H/R(+)+AdKDM3A(-)+siETS-1(+)-4	34.05
H/R(+)+AdKDM3A(-)+siETS-1(+)-5	32.25
H/R(+)+AdKDM3A(+)+siETS-1(+)-1	32.87
H/R(+)+AdKDM3A(+)+siETS-1(+)-2	32.55
H/R(+)+AdKDM3A(+)+siETS-1(+)-3	33.28
H/R(+)+AdKDM3A(+)+siETS-1(+)-4	33.14
H/R(+)+AdKDM3A(+)+siETS-1(+)-5	33.14
figure9h
IL-6
H/R(-)+AdKDM3A(-)+siETS-1(-)-1	111
H/R(-)+AdKDM3A(-)+siETS-1(-)-2	155
H/R(-)+AdKDM3A(-)+siETS-1(-)-3	133
H/R(-)+AdKDM3A(-)+siETS-1(-)-4	114
H/R(-)+AdKDM3A(-)+siETS-1(-)-5	130
H/R(-)+AdKDM3A(-)+siETS-1(-)-6	148
H/R(+)+AdKDM3A(-)+siETS-1(-)-1	287
H/R(+)+AdKDM3A(-)+siETS-1(-)-2	337
H/R(+)+AdKDM3A(-)+siETS-1(-)-3	308
H/R(+)+AdKDM3A(-)+siETS-1(-)-4	324
H/R(+)+AdKDM3A(-)+siETS-1(-)-5	281
H/R(+)+AdKDM3A(-)+siETS-1(-)-6	315
H/R(+)+AdKDM3A(+)+siETS-1(-)-1	197
H/R(+)+AdKDM3A(+)+siETS-1(-)-2	236
H/R(+)+AdKDM3A(+)+siETS-1(-)-3	206
H/R(+)+AdKDM3A(+)+siETS-1(-)-4	181
H/R(+)+AdKDM3A(+)+siETS-1(-)-5	222
H/R(+)+AdKDM3A(+)+siETS-1(-)-6	195
H/R(+)+AdKDM3A(-)+siETS-1(+)-1	283
H/R(+)+AdKDM3A(-)+siETS-1(+)-2	308
H/R(+)+AdKDM3A(-)+siETS-1(+)-3	275
H/R(+)+AdKDM3A(-)+siETS-1(+)-4	319
H/R(+)+AdKDM3A(-)+siETS-1(+)-5	303
H/R(+)+AdKDM3A(-)+siETS-1(+)-6	266
H/R(+)+AdKDM3A(+)+siETS-1(+)-1	316
H/R(+)+AdKDM3A(+)+siETS-1(+)-2	287
H/R(+)+AdKDM3A(+)+siETS-1(+)-3	262
H/R(+)+AdKDM3A(+)+siETS-1(+)-4	314
H/R(+)+AdKDM3A(+)+siETS-1(+)-5	296
H/R(+)+AdKDM3A(+)+siETS-1(+)-6	305
figure9i
TNF-a
H/R(-)+AdKDM3A(-)+siETS-1(-)-1	179
H/R(-)+AdKDM3A(-)+siETS-1(-)-2	138
H/R(-)+AdKDM3A(-)+siETS-1(-)-3	207
H/R(-)+AdKDM3A(-)+siETS-1(-)-4	167
H/R(-)+AdKDM3A(-)+siETS-1(-)-5	145
H/R(-)+AdKDM3A(-)+siETS-1(-)-6	195
H/R(+)+AdKDM3A(-)+siETS-1(-)-1	515
H/R(+)+AdKDM3A(-)+siETS-1(-)-2	477
H/R(+)+AdKDM3A(-)+siETS-1(-)-3	561
H/R(+)+AdKDM3A(-)+siETS-1(-)-4	532
H/R(+)+AdKDM3A(-)+siETS-1(-)-5	488
H/R(+)+AdKDM3A(-)+siETS-1(-)-6	537
H/R(+)+AdKDM3A(+)+siETS-1(-)-1	348
H/R(+)+AdKDM3A(+)+siETS-1(-)-2	405
H/R(+)+AdKDM3A(+)+siETS-1(-)-3	358
H/R(+)+AdKDM3A(+)+siETS-1(-)-4	334
H/R(+)+AdKDM3A(+)+siETS-1(-)-5	343
H/R(+)+AdKDM3A(+)+siETS-1(-)-6	374
H/R(+)+AdKDM3A(-)+siETS-1(+)-1	540
H/R(+)+AdKDM3A(-)+siETS-1(+)-2	508
H/R(+)+AdKDM3A(-)+siETS-1(+)-3	570
H/R(+)+AdKDM3A(-)+siETS-1(+)-4	500
H/R(+)+AdKDM3A(-)+siETS-1(+)-5	458
H/R(+)+AdKDM3A(-)+siETS-1(+)-6	540
H/R(+)+AdKDM3A(+)+siETS-1(+)-1	470
H/R(+)+AdKDM3A(+)+siETS-1(+)-2	497
H/R(+)+AdKDM3A(+)+siETS-1(+)-3	567
H/R(+)+AdKDM3A(+)+siETS-1(+)-4	526
H/R(+)+AdKDM3A(+)+siETS-1(+)-5	474
H/R(+)+AdKDM3A(+)+siETS-1(+)-6	536
